# Supplementary material for: Interruption of post-Golgi STING trafficking activates tonic interferon signaling
Source: Nat Commun. 2022 Nov 15;13:6977. doi: 10.1038/s41467-022-33765-0 (PMC9666523; doi:10.1038/s41467-022-33765-0)
Supplement: Supplementary file 4 — Source Data [file 41467_2022_33765_MOESM4_ESM.xlsx]

## Sheet: Fig 1b & Supple Fig 1a
Fig 1b & Supple Fig 1a
Ligand activation	Mock	HTDNA
Ifnb1	siCtrl	siCtrl	siAlg2	siArfgap1	siCopb1	siEro1a	siGcc2	siM6pr	siNpc1	siPef1	siRab1b	siRab2a	siRab2b	siRab5a	siRab6a	siRab6b	siRab9a	siRab9b	siRab10	siRab14	siRab23	siRab27b	siRab30	siRufy1	siSar1a	siSec24c	siSec31a	siSsr1	siSsr4	siStim1	siStim2	siVapb	siYip5
	0.008656	0.890672	0.71349	0.675003	0.890672	0.799941	7.22484	0.7647	2.12571	0.839712	1.50638	1.15968	2.71223	0.778518	0.657553	0.788168	1.4857	0.533831	0.517634	0.770936	1.03871	3.57656	1.63768	1.15506	0.922081	0.327137	0.751563	0.951296	1.78753	1.09275	1.19579	0.38235	0.828151
	0.007642	0.875442	0.718453	0.754172	1.06287	0.708562	6.81147	0.698807	2.49785	0.738652	0.5583	0.430442	1.5467	1.62217	0.665824	2.10121	2.47858	0.371166	0.391155	0.751637	5.02711	0.642734	0.431132	1.13129	0.957913	0.330556	0.899981	0.881459	2.01107	1.06287	1.02311	0.393099	0.72345
	0.01237	0.98828	0.742017	0.978106	1.1354	0.613753	6.60298	0.777748	2.87165	1.2391	0.749914	1.96714	1.08662	0.583802	0.670304	8.40483	1.58874	0.562091	0.466973	0.496267	0.753705	0.438024	3.3174	0.405065	1.15784	0.215797	0.169726	0.21644	0.347264	0.361434	1.25471	0.314071	0.844581

## Sheet: Fig 1c & Supple Fig 1b
Fig 1c & Supple Fig 1b
Tonic activation
Ifnb1	siCtrl	siAlg2	siArfgap1	siCopb1	siEro1a	siGcc2	siM6pr	siNpc1	siPef1	siRab1b	siRab2a	siRab2b	siRab5a	siRab6a	siRab6b	siRab9a	siRab9b	siRab10	siRab14	siRab23	siRab27b	siRab30	siRufy1	siSar1a	siSec24c	siSec31a	siSsr1	siSsr4	siStim1	siStim2	siBVapb	siYip5
	0.852635	0.852635	3.66802	1.01045	1.17284	9.54669	0.849685	0.4	0.385553	0.43	2.54	7.8	3.35	1.62	2.2	1.93	3.95	3.84	7.79418	0.81	2.79	2.63	1.20164	1.44894	0.852635	1.82766	0.63728	0.982821	1.47427	0.843816	0.5	0.721965
	0.840896	0.965936	4.09823	0.662044	1.20581	9.54669	0.91067	1.24	1.08298	0.2	0.62	10.27	3.96	0.79	2.41	3.61	1.62	1.45	11.6168	0.48	2.83	1.48	1.20581	1.45902	0.552865	2.28153	1.8025	2.56685	1.16473	0.895025	0.773782	0.630689
	0.85	1.08	2.78716	0.412492	0.587321	8.72914	1.01115	3.53081	1.03904	3.26	1.18	1.92	1.83	3.73	1.96	1.72	1.37	1.13	14.23	1.83	1.9	2	3.29634	3.44145	0.674034	0.727598	2.46173	0.767741	1.91089	0.556015	0.637753	0.882037

## Sheet: Fig 1d
Fig 1d
Tonic activation qPCR
Ifnb1 mRNA
siCtrl	siSec24c	siGcc2
0.82	0.94	8.73
1.83	0.78	8.53
1.38	0.86	7.32
0.54	1.67	8.31
Ccl4 mRNA
siCtrl	siSec24c	siGcc2
0.64	0.61	5.2
1.39	1	5.7
1.12	1.23	5.61
1.37	2.12	6.32

## Sheet: Fig 1e
Fig 1e
Ligand activation
IFNβ ELISA
	Mock			DMXAA
siCtrl	0	0	0	79.2305	85.1115	115.894
siSec24c	0	0	0	5.096	9.564	19.319
siGcc2	19.509	27.8005	24.806	448.851	536.053	479.132

## Sheet: Fig 2b
Fig 2b
Tonic activation qPCR
Ifnb1 mRNA
siCtrl	siGcc1	siGcc2	siGolga1	siGolga4
1.46	0.91	24.12	3.36	1.96
0.79	0.85	24.68	2.35	2.26
0.71	1.2	23.2	2.74	0.69
Ligand activation qPCR
Ifnb1 mRNA
Mock	HTDNA
siCtrl	siCtrl	siGcc1	siGcc2	siGolga1	siGolga4
1.22	72.73	33.58	501.4	94.41	18.22
0.81	77.63	46.48	604.39	105.04	9.4
0.89	78.88	38.86	510.11	94.18	13.57

## Sheet: Fig 2c & Supple Fig 1e
Fig 2c & Supple Fig 1e
Tonic activation
Sting Kd
siCtrl	siSting
0.98	0.54
1.11	0.82
1.3	0.67
Mavs Kd
siCtrl	siMavs
1.09	0.25
0.94	0.37
1.87	0.43
Cxcl2 mRNA
Gcc2WT			Gcc2KO
siCtrl	siSting	siMavs	siCtrl	siSting	siMavs
1.14	2.57	0.81	7.46	2.59	5.51
0.84	0.74	1.01	10.16	3.05	7.83
1.12	0.54	2.31	12.42	4.47	9.07
Cxcl11 mRNA
Gcc2WT			Gcc2KO
siCtrl	siSting	siMavs	siCtrl	siSting	siMavs
1.47	1.21	1.83	2.61	0.7	3.23
0.88	0.52	0.52	2.26	1.01	2.77
0.79	0.21	1.24	2.21	0.81	2.88
Ccl4 mRNA
Gcc2WT			Gcc2KO
siCtrl	siSting	siMavs	siCtrl	siSting	siMavs
1.89	2.98	3.2	8.87	3	8.24
0.89	0.48	1.1	9.04	3.6	5.74
0.66	0.38	3.19	7.37	2.59	4.84
Ccl7 mRNA
Gcc2WT			Gcc2KO
siCtrl	siSting	siMavs	siCtrl	siSting	siMavs
1.12	0.72	1.35	4.14	1.96	4.12
1.02	0.59	0.72	3.99	2.22	3.96
0.88	0.44	0.67	3.97	2.36	3.65

## Sheet: Fig 2d
Fig 2d
WB Quantification
			p-Sting		Tub	p-Sting/Tub	Relative ratio
Gcc2WT	0h	1	88.364	1	7122.13	0.012407	1
	0.5h	2	492.92	2	7590.96	0.0649351	5.23377
	1h	3	4682.18	3	6759.43	0.69269	55.8307
	1.5h	4	6191.89	4	6843.89	0.904733	72.9214
	2h	5	5592.48	5	6898.43	0.810689	65.3415
	3h	6	2982.65	6	6643.01	0.44899	36.1886
	4h	7	1592.41	7	6561.13	0.242703	19.5618
Gcc2KO	0h	8	70.778	8	6645.6	0.0106504	0.858418
	0.5h	9	342.506	9	6646.01	0.0515356	4.15376
	1h	10	4419.06	10	6368.6	0.693883	55.9269
	1.5h	11	5975.6	11	6292.6	0.949623	76.5396
	2h	12	7158.89	12	6476.31	1.1054	89.095
	3h	13	8002.72	13	6393.6	1.25168	100.885
	4h	14	7332.01	14	6268.01	1.16975	94.2819
			Sting		Tub	Sting/Tub	Relative ratio
Gcc2WT	0h	1	4786.28	1	7122.13	0.672029	1
	0.5h	2	4310.58	2	7590.96	0.567856	0.844987
	1h	3	3265.28	3	6759.43	0.483071	0.718824
	1.5h	4	2515.99	4	6843.89	0.367626	0.547038
	2h	5	1165.16	5	6898.43	0.168903	0.251332
	3h	6	868.991	6	6643.01	0.130813	0.194653
	4h	7	585.749	7	6561.13	0.0892756	0.132845
Gcc2KO	0h	8	7269.28	8	6645.6	1.09385	1.62768	1
	0.5h	9	7327.82	9	6646.01	1.10259	1.64069	1.00799
	1h	10	7038.77	10	6368.6	1.10523	1.64462	1.0104
	1.5h	11	6844.36	11	6292.6	1.08768	1.61851	0.994364
	2h	12	5092.11	12	6476.31	0.786268	1.16999	0.718808
	3h	13	3953.53	13	6393.6	0.618357	0.920134	0.565304
	4h	14	2758.99	14	6268.01	0.44017	0.654986	0.402405
			p-Tbk1		Tub	p-Tbk1/Tub	Relative ratio
Gcc2WT	0h	1	150.314	1	7122.13	0.0211052	1
	0.5h	2	499.92	2	7590.96	0.0658573	3.12043
	1h	3	2648.23	3	6759.43	0.391784	18.5634
	1.5h	4	3936.94	4	6843.89	0.575249	27.2563
	2h	5	2918.48	5	6898.43	0.423064	20.0455
	3h	6	2554.41	6	6643.01	0.384525	18.2195
	4h	7	1977.7	7	6561.13	0.301426	14.2821
Gcc2KO	0h	8	337.456	8	6645.6	0.0507789	2.40599
	0.5h	9	592.749	9	6646.01	0.0891887	4.22591
	1h	10	2466.65	10	6368.6	0.387314	18.3516
	1.5h	11	4757.72	11	6292.6	0.756082	35.8244
	2h	12	5310.96	12	6476.31	0.820061	38.8559
	3h	13	6764.33	13	6393.6	1.05798	50.1291
	4h	14	6975.62	14	6268.01	1.11289	52.7307
			p-Tbk1		Tbk1	p-Tbk1/TBK1	Relative ratio
Gcc2WT	0h	1	150.314	1	3835.53	0.0391899	1
	0.5h	2	499.92	2	3874.23	0.129037	3.29261
	1h	3	2648.23	3	3978.36	0.665661	16.9855
	1.5h	4	3936.94	4	3861.94	1.01942	26.0123
	2h	5	2918.48	5	3234.65	0.902255	23.0226
	3h	6	2554.41	6	3188.7	0.801081	20.441
	4h	7	1977.7	7	3052.82	0.647827	16.5304
Gcc2KO	0h	8	337.456	8	5012.35	0.0673248	1.71791
	0.5h	9	592.749	9	4811.89	0.123184	3.14326
	1h	10	2466.65	10	4434.06	0.556295	14.1949
	1.5h	11	4757.72	11	5084.31	0.935766	23.8777
	2h	12	5310.96	12	4833.01	1.09889	28.0402
	3h	13	6764.33	13	4348.18	1.55567	39.6956
	4h	14	6975.62	14	4198.53	1.66144	42.3947
			p-Irf3		Tub	p-Irf3/Tub	Relative ratio
Gcc2WT	0h	1	108.364	1	7122.13	0.0152151	1
	0.5h	2	226.849	2	7590.96	0.0298841	1.96411
	1h	3	7166.38	3	6759.43	1.0602	69.6811
	1.5h	4	9230.72	4	6843.89	1.34875	88.6457
	2h	5	7221.18	5	6898.43	1.04679	68.7992
	3h	6	4103.31	6	6643.01	0.617687	40.597
	4h	7	698.577	7	6561.13	0.106472	6.99778
Gcc2KO	0h	8	55.364	8	6645.6	0.00833093	0.547543
	0.5h	9	204.607	9	6646.01	0.0307864	2.02341
	1h	10	3645.84	10	6368.6	0.572472	37.6252
	1.5h	11	8425.62	11	6292.6	1.33897	88.0029
	2h	12	11096.3	12	6476.31	1.71337	112.61
	3h	13	11254.3	13	6393.6	1.76025	115.691
	4h	14	8116.67	14	6268.01	1.29494	85.1085
			p-Irf3		Irf3	p-Irf3/Irf3	Relative ratio
Gcc2WT	0h	1	108.364	1	7122.13	0.0152151	1
	0.5h	2	226.849	2	7590.96	0.0298841	1.96411
	1h	3	7166.38	3	6759.43	1.0602	69.6811
	1.5h	4	9230.72	4	6843.89	1.34875	88.6457
	2h	5	7221.18	5	6898.43	1.04679	68.7992
	3h	6	4103.31	6	6643.01	0.617687	40.597
	4h	7	698.577	7	6561.13	0.106472	6.99778
Gcc2KO	0h	8	55.364	8	6645.6	0.00833093	0.547543
	0.5h	9	204.607	9	6646.01	0.0307864	2.02341
	1h	10	3645.84	10	6368.6	0.572472	37.6252
	1.5h	11	8425.62	11	6292.6	1.33897	88.0029
	2h	12	11096.3	12	6476.31	1.71337	112.61
	3h	13	11254.3	13	6393.6	1.76025	115.691
	4h	14	8116.67	14	6268.01	1.29494	85.1085

## Sheet: Fig 2e
Fig 2e
IFNβ ELISA
	Mock				HSV-1
Gcc2WT	0	0	0	0	27.919	24.3	14.981	0
Gcc2KO	0	0	5.008	8.922	134.814	143.055	140.029	179.533

## Sheet: Fig 2f
Fig 2f
Flow cytometry
GFP %	Mock			HSV-1-GFP
Gcc2WT	0.11	0.038	0.022	20.3	19.6	19.1
Gcc2KO	0.02	0.02	0.05	11.6	12.2	12.9
GFP MFI	Mock			HSV-1-GFP
Gcc2WT	3.95	3.85	3.81	33.1	32.5	31.9
Gcc2KO	3.27	3.14	3.13	12.2	13.2	13.3
Titer PFU/mL	Mock			HSV-1-GFP
Gcc2WT	0	0	0	1225	1575	1200
Gcc2KO	0	0	0	875	700	700

## Sheet: Fig 2g
Fig 2g
Imaging	STING fluoresence around Golgi area
Gcc2 WT
HTDNA (h)
0	7160.75	5450.35	9898.84	7387.27	10577.5	15593.7	7850.62	10195.3	5477.04	5895.11	7371.02	7345.97	6498.53	5296.9	4300.25	4851.52	12873.8	6020.01	9050.61	8212.62	5229.46	6107.56	7080.06	3656.33	8621.75
0.25	6175.34	5491.8	6514.63	9125.81	10052.7	4016.69	8016.85	9671.36	8819.97	5690.05	4379.3	5913.71	7116.11	8679.22	9320.53	6577.52	7778.21	8620.25	7982.02	4349.05	6361.66	6627.81	8945.27	5200.48	5867.29	4560.65	5932.03	8108.84	7830.48	8878.76
0.5	7457.69	17320.8	9394.49	8495.62	10383.5	9171.54	10234.9	8381.79	6232.56	8050.15	6292.93	36110.3	27125.8	18824.4	12905.2	25276.3	12625.3	8027.6	21812.9	13047.7	7921.7	5897.66	16616.5	31599.2	5666.04	14554.9	11167.3	34257.2	13059	5806.76	5354.96	8280.94
0.75	21642.2	42793.6	32498.6	33927.1	20733.8	45884.5	32614.7	44417.9	39305.3	18956.4	20703.8	44268.4	5948.9	35925.4	21939.1	31389.3	35865.2	7654.52	43667.3	36979.8	30598.2	13533.3	5990.54	28746.3	38801.8
1	42038.4	26216	38441.1	33406.6	41512.8	23451.8	42043	39987.7	41483.7	14633.4	41320.2	11389.5	35138.8	43047.2	43776.2	38898.2	4300.33	29812	32882	35036.3	29109.9	42531.1	41480.1	29887.4	41906.5
1.25	23648.3	14156	14427.7	14686.3	8701.3	22465.9	33401.1	7819.68	33439.1	5311.15	13089.3	6875.29	9473.9	21166.7	22789.9	15118.1	33504.8	11074.6	28020.3	22583.3	15976.8	17803.2	16030.2	11246.7	34680.7	9346.78	18343.2	21118.2	23780.9	21616.9	17187.1	12336.5	8689.67	10890.8
1.5	6034.73	12674.3	14693.9	11275.4	12500.6	11946.5	17073.7	13370.6	19554.4	8839.53	9037.91	15748.1	13322.9	6781.88	10070.3	16989.6	13860	10772.4	24889.1	12445.4	18849	18610.9	12251.6	11576.9
2	12113.5	12194.8	12852.4	10810	8220.55	9472.87	6059.63	11075.4	4896.24	5679.2	5917.35	5733.46	9414.33	6623.87	11378.4	13732.5	9731	8670.21	17762	6902.12	6133.1	8656.49	4089.15
Gcc2 KO
HTDNA (h)
0	9642.76	7952.82	5713.32	5944.41	9510.33	3789.31	10793	8688.79	7880.73	6257.06	4653.16	4870.53	5266.87	5035.58	5343.59	5750.23	5815.56	3427.8	6638.66	4927.57	5331.36	3862.59
0.25	5294.14	5574.46	8575.1	6575.78	6960.17	7869.18	5022.24	8144.46	8382.12	6509.26	8210.22	5894.2	7811.01	5264.14	6882.5	5991.58	5958.83	6118.45	8851.68	7675.86	7874.66	7274.94	8408.34	7033.15	6088.38	6780.26	4720.16	6939.49	9799.16	6817.61	7967.33	6631.47
0.5	13473.1	12356	12128.8	12181.4	7722.62	8817.21	9404.17	11142.8	10078.6	16072.7	9336.62	10511.2	9395.3	7360.99	35257.1	9311.66	13074.2	16924.8	11376.3	11019	18341.2	30409.4	13175.2	12469.1	12210.6	12168.5	11403.7	13304.5	13851.4	13504.5	17227.2	17335	9344.04	10178.7
0.75	13899.8	7865.72	8184.14	8922.79	8110.75	6676.06	6269.17	41941.8	7158.19	6237.2	6773.43	4963.21	5439.37	8026.61	7219.21	38255.3	8006.3	13245.5	39141.1	7818.67	5845.21	6494.01	4661.42	7082.16	31349.3	5841.71	5293.5	8488.02	7232.55	6222.81	5954.66	5747.08	5237.92	6559.45	6808.73	4554.56
1	47733.2	14888.9	24374.1	16950.3	14288.2	18444.9	43419.5	11718.4	19551	18600.8	39653.2	28540.6	44958	45745.4	46358	32421.1	13745.3	13421.1	39862.9	43413.4	35377.1	33198.3	21937.2	39830.7	8521.1	41174.8	10854.8	15130.8	13233.9	16821.1	10983.9	10631.3	15996	40690.8	21793.3	19084.8
1.25	43641.6	18182.8	12282.7	36347.9	45226.9	33371.3	31156.4	34755.8	46668.6	41971.9	45739.7	43090.1	32239.8	27714.9	12745.7	33345.5	32480.7	48274.9	33729.8	43495.2	44052	41715.5	22581.2	17497.4	14082	23073.5
1.5	19534.4	17920.3	43304.2	36889.8	24374.6	14848.7	43773.4	12280	14353.5	16262.4	20057.3	21234.2	39243.4	45671.1	45812.4	10833.6	17796.3	30157.1	22481.8	31356.3	24983.9	30958	33470	25465.5	22269.9	34639.6	30170.9	41356.7	43555.4	46156	18197.5	8077.91	19188.1	18795.5	44943.2	29588.4	40805.8
2	25105.8	38547.6	20883.5	29268.4	36843.3	18302.1	44206.9	28549.7	20493	33982.4	35751.6	24861.9	28324	44755.7	21095.4	13670.4	34589.4	19669.2	18308.2	24717	44104.7	25245.2	6867.75	19410.6	11732.1	26607.4	6487.01	15623.3	34992.2	19049	14280

[truncated: 66 more sheets: Fig 2h, Fig 2i, Fig 3b, Fig 3c, Fig 3d, Fig 4a, Fig 4b, Fig 4c, Fig 4d, Fig 4e, Fig 4f, Fig 4g, Fig 4h, Fig 4i, Fig 4j, Fig 5a & 5b, Fig 5c, Fig 5d, Fig 5e, Fig 5f …]
